# Supplementary material for: Efficient biosynthesis of heterodimeric C3-aryl pyrroloindoline alkaloids
Source: Nat Commun. 2018 Oct 24;9:4428. doi: 10.1038/s41467-018-06528-z (PMC6200733; doi:10.1038/s41467-018-06528-z)
Supplement: Supplementary file 4 — Supplementary Data 1 [file 41467_2018_6528_MOESM4_ESM.xlsx]

## Sheet: Sheet1
Cartesian coordinates of optimized structures
N1'.radical
C	8.6050869221999999	1.1199658297999999	-1.3513617629000003
C	9.2392502112999999	0.0065274196000000	-1.9138329417000000
C	8.7211667714000001	-1.2983929246999999	-1.7466384613999999
C	7.5633829063000002	-1.4453750683000000	-1.0051259870000000
C	6.9088738047999998	-0.3173011846000000	-0.4264116985000000
C	7.4281971564000004	0.9714019909000000	-0.5987742518000000
N	6.8718320796999999	-2.6419912577000000	-0.7079878404000001
C	5.8348678255999999	-2.2758933813000000	0.0230508758000000
C	5.7665081066999999	-0.8504809303000000	0.2570877802000000
C	4.7567728464999997	-0.0961654425000000	1.0553364623000001
C	3.3054130991999999	-0.5219495002000000	0.7830098507000000
N	2.9621957034999999	-0.2885880868000000	-0.6214789527000000
C	1.6926432429000000	-0.1817419461000000	-1.1053329304000001
C	0.6101746720000000	-0.1545271174000000	-0.0320754225000000
N	1.0903417369999999	0.3791952299000000	1.2506669558000001
C	2.3501647813000002	0.2455023721000000	1.7176658323000000
O	2.7228229873999998	0.6884553486000000	2.8042326258000001
O	1.4229848050000000	-0.1304993448000000	-2.3000479267000000
C	-0.5932081348000000	0.7424276129000000	-0.3472859869000001
C	-1.1735990451000002	1.0247371240000001	1.0504166245000000
C	0.0674274313000000	1.1744935328999999	1.9503014207000000
H	9.0278990363999991	2.1091451674999999	-1.4975987652000000
H	10.1484116244999996	0.1461609410000000	-2.4913189509999998
H	9.2130502173999993	-2.1615299971000002	-2.1837308878000004
H	6.9403874185000003	1.8392554602000000	-0.1630413878000000
H	5.1291996844999996	-3.0131230641000006	0.3932421892000000
H	4.9339466227999997	-0.2341697833000000	2.1296212704999999
H	4.8494406477999998	0.9787343209000000	0.8694958224000000
H	3.1971019578000002	-1.5918143632999999	1.0245638533999999
H	3.6875120925000000	-0.4147736886000000	-1.3190922861000003
H	0.2733734629000000	-1.1967895075999999	0.0994742566000000
H	-1.2950909600000000	0.2621636868000000	-1.0307271489000001
H	-0.2397894033000000	1.6640996994000001	-0.8219914690000000
H	-1.7792275312000003	0.1739181624000000	1.3836155717000000
H	-1.8082685800000000	1.9141930248000001	1.0743146026999999
H	0.4101297735000000	2.2131448702999998	2.0243988722999999
H	-0.0769858035000000	0.8003099174000000	2.9677172383000006
N10.radical
C	9.3518850160000007	0.5209426821000001	-0.2544747114000000
C	9.8133204545999995	-0.5600956432000000	-1.0374380234000000
C	8.9336148704999996	-1.5164075405999999	-1.5417884104999999
C	7.5756975500000001	-1.3605201582999999	-1.2452206309000000
C	7.0876830430000002	-0.2811415956000000	-0.4582014698000000
C	7.9995589840000001	0.6678437613000000	0.0398826695000000
N	6.4830300902999998	-2.1292439565999999	-1.5998516464000001
C	5.3362045115000001	-1.5685649191000000	-1.0690597733000000
C	5.6570573614999997	-0.4288978906000000	-0.3599367477000000
C	4.7321623329999998	0.5105705847999999	0.3555893611000000
C	3.3162103553000000	-0.0369019656000000	0.4642527670000000
N	2.6710826537000001	-0.0906708175000000	-0.8210634211000000
C	1.4311453416000000	-0.6819372202000000	-0.8406940687000000
C	0.5714660652000000	-0.5053356363000000	0.4163411924000000
N	1.1037392712000000	0.5151653674000000	1.3290899704000001
C	2.4102068554999998	0.8431225673000001	1.4047674786000000
O	2.8679248764000000	1.7295699893000001	2.1138081678999998
O	1.0064318316000000	-1.3159588466000001	-1.8023187592000001
C	-0.8642038597000000	-0.0200974003000000	0.1613423270000000
C	-1.2495251184000000	0.6044498427000000	1.5152206852000001
C	0.0442494748000000	1.2899035163000001	1.9971895055000000
H	10.0667951078000009	1.2473077491000000	0.1206518665000000
H	10.8742566430000007	-0.6477148442000000	-1.2524661068000000
H	9.2901644505000007	-2.3467503461999999	-2.1448088400000000
H	7.6511814137999998	1.5019674827000000	0.6420198294000000
H	6.5108428187999996	-2.9591895524999998	-2.1697724390999999
H	4.3725461107000001	-2.0172823486000002	-1.2607991607000000
H	5.1056877925000004	0.7190111707000000	1.3634669212999999
H	4.6859514555999997	1.4770697526000003	-0.1624150602000000
H	3.3419423036999998	-1.0334063446999999	0.9472822384000000
H	0.5517514153999999	-1.4861567156000000	0.9186859570000000
H	-1.5207716574000001	-0.8320262486000000	-0.1552481015000000
H	-0.8552680444000000	0.7376619042000000	-0.6301362487000000
H	-1.5429838389999999	-0.1827399619000000	2.2193905999000001
H	-2.0819497142999999	1.3083374200000000	1.4366575143000000
H	0.1111494326000000	2.3363412849000000	1.6777362700000000
H	0.1749326458000000	1.2630611131000000	3.0827184850000000
